# Supplementary material for: Construction and Characterization of a Novel Direct Electron Transfer Type Enzymatic Sensor Using Spermidine Dehydrogenase
Source: Biosensors (Basel). 2025 Oct 9;15(10):681. doi: 10.3390/bios15100681 (PMC12564564; doi:10.3390/bios15100681)
Supplement: Supplementary file 1 [file biosensors-15-00681-s001.zip]

Archive with 1 entries (1 files):
- biosensors-3833173-supplementary.pdf
